# Supplementary material for: Prognosis Value of Immunoregulatory Molecules in Oral Cancer Microenvironment: An Immunohistochemical Study
Source: Biomedicines. 2022 Mar 19;10(3):710. doi: 10.3390/biomedicines10030710 (PMC8945047; doi:10.3390/biomedicines10030710)
Supplement: Supplementary file 1 [file biomedicines-10-00710-s001.zip]

Archive with 1 entries (1 files):
- biomedicines-1611968-supplementary.pdf
